# Supplementary material for: Genome-wide SNP identification, linkage map construction and QTL mapping for seed mineral concentrations and contents in pea (Pisum sativum L.)
Source: BMC Plant Biol. 2017 Feb 13;17:43. doi: 10.1186/s12870-016-0956-4 (PMC5307697; doi:10.1186/s12870-016-0956-4)
Supplement: Additional file 1: Table S1. — Information of the polymorphic markers previously published. This file contains the primer information of the polymorphic SNP markers, SSR markers and eIF4E allele specific marker. (XLSX 16 kb) [file 12870_2016_956_MOESM1_ESM.xlsx]

## Sheet: SNP
SNP_ID	LG	Description	1st-PCRP	2nd-PCRP	EXT2_SEQ
TBB2_SNP1	I	Tubulin Beta-2 Chain (TBB2)	ACGTTGGATGATTCGGTTGGGAATCGGAAG	ACGTTGGATGCTTCTCCGAATCACAATTCC	AGCACAATTCCATTCACACTAGCTTT
sym10_SNP3	I	Nod factor recognition protein (sym10)	ACGTTGGATGTCTCTGAGACCATGTAAGCG	ACGTTGGATGATGGATCACTTGATGAGTGG	GTGGTTGTTCTCAGAGTT
rgp_SNP3	I	Reversibly glycosylatable polypeptide (RGP1)	ACGTTGGATGGTATCCACGGACGAAATCAG	ACGTTGGATGTCTCCTTAGTCCATCCACTC	TTCAACACCCTTTACGAT
rgp_SNP1	I	Reversibly glycosylatable polypeptide (RGP1)	ACGTTGGATGACACCATTGATGATGATTGC	ACGTTGGATGACATACAAACTTCCCGATCC	ATACTAAACAAACGAAATTCACAAATCA
Lb5-10_SNP1	I	Leghemoglobin (PsLb5-10)	ACGTTGGATGAGTATACTCGAGAAAGCACC	ACGTTGGATGAGGACTATCCTCTACTCCAG	TGTGTCTTTAAGAAAAGAGAATAAG
GK15_SNP1	I	Unknown protein	ACGTTGGATGGAAAACAAAATCCATAATGA	ACGTTGGATGTTGGTGAATCTGGGCATGAG	AATGTGGAAGATTTTACGGT
ASN2_SNP1	I	Asparagine Synthetase (ASN2)	ACGTTGGATGCTTTATTGAAGAGGAAAAAGG	ACGTTGGATGGGTTATAGCTGGATTGATGG	GAAGATCATGCTGCAAAACATGTAAT
TNE003A07_SNP1	II	Indoleacetic acid IAA)-inducible gene (IAA7).	ACGTTGGATGCTTCACCACTGGTTAGTATC	ACGTTGGATGACGCGCATCAGTGTTAAATC	GCGCTCATCAGTGTTAAATCTCTTGAG
ppgm_SNP2	II	Plastidial phosphoglucomutase (rug3)	ACGTTGGATGGTTGGAGTTACGAAATTCGG	ACGTTGGATGAACTCCAGGTAATCAGAAAC	TCCCTTCCAGGTAATCAGAAACTGGGTCT
PI_phos_SNP2	II	Putative PI/phosphatidylcholine transfer protein	ACGTTGGATGCCTAGACAAGGCAACACAAG	ACGTTGGATGTTTCGAAATGCTTTCGATGC	TCAGGCTTTCGATGCAAAAAGTTTTACT
peptrans_SNP2	II	Putative peptide transporter.	ACGTTGGATGACGATCCTGCAGGAAAATTG	ACGTTGGATGATGATGGCGACTCAGAGTTC	CCCCCCAAAACAATGAACCGAAGG
gbsts1_SNP1	II	Granule-bound starch synthase	ACGTTGGATGAATTGTAGGAACACAAGACC	ACGTTGGATGCTTTCGACTTTATTGATGGG	TATTGTTATCCTTCTAAAAATCACATTAT
F3586_SNP1	II	Glutathione S-transferase	ACGTTGGATGGGTATTGGGAGAAAGCCTTG	ACGTTGGATGTTATAATAACTTACATTGGG	ACTTACATTGGGAGAGAGT
PsDof1_SNP2	III	Elicitor-responsive Dof protein (ERDP)	ACGTTGGATGTCCGTTTTCGAACTTACCTC	ACGTTGGATGCCACCACATGATTGTTTCTG	AAGCCTAGCCAACGCTAAT
PsAAP1_SNP3	III	Amino acid transporter (AAP1)	ACGTTGGATGGCTTTCCATTGTTGCTGCTG	ACGTTGGATGACAGAGAAATTATATATACC	CCAAGGCCTAGACCAATT
pepC_SNP8	III	Phosphoenolpyruvate carboxylase	ACGTTGGATGCCTCCTCTTCCAACAGTTCC	ACGTTGGATGGAGGAGCTCATAAATGTTGC	AACCATGTTCCACGGT
pepC_SNP6	III	Phosphoenolpyruvate carboxylase	ACGTTGGATGGTCCGAAGAAAAGAGACAGG	ACGTTGGATGATTTCATCGGTTGTGGGCAG	ACCGTGGGCAGGTCAGGTCCG
pepC_SNP2	III	Phosphoenolpyruvate carboxylase	ACGTTGGATGCATAAGATCTTCAATCTGCG	ACGTTGGATGGAGGTGACGAGAGATGTTTG	TAGATAGAATGATGGCTGCGAATCTG
pepC_SNP1	III	Phosphoenolpyruvate carboxylase	ACGTTGGATGCGTTCGTTAATCCCTATGTT	ACGTTGGATGCCATGAAACAATTTGGAAGGG	GCCGTGTTGATACAGCT
NIP_SNP1	III	14-3-3-like protein	ACGTTGGATGACGAAATGATACGCCACGAG	ACGTTGGATGCGTGGAGGAGAGGAATCTTC	CCCTAGGAATCTTCTCTCCGTG
gpt2_SNP2	III	Chloroplast glucose-6-phosphate/phosphate translocator	ACGTTGGATGGGATGGAAGAGACGATAACC	ACGTTGGATGGTCTCTTGATCAGATTTCTCC	CTGATCAGATTTCTCCATTAACG
Bfruct_SNP7	III	Beta-fructofuranosidase (bfruct1)	ACGTTGGATGCGATGATGGGAAGAATAGAAG	ACGTTGGATGCCAGACCAACCTTTCTTGAC	CCCTTGAAGATTCGTTAACCCAACCCAAT
agps1_SNP1	III	ADP-glucose pyrophosphorylase (agpS1)	ACGTTGGATGCACAGCTCTGTGGTGATAAG	ACGTTGGATGCAGCCTTGGGAGAAACAATG	TGGGCGAAACAATGAAAGGGTTTCTACCT
agpl1_SNP2	III	ADP-glucose pyrophosphorylase (agpl1)	ACGTTGGATGCACATAAACTCCCATAGATGC	ACGTTGGATGGTAGATACTTCTCGTCTTGG	CGATACTTCTCGTCTTGGGTTGTCG
Tpe4A_SNP1	IV	Thiol-protease (Tpe4A)	ACGTTGGATGTGCCAAAAATTTATCTTTTAA	ACGTTGGATGCTGAGTTGATAGCTGCAGAT	CGGAATTCAAAATCGCAACATCG
Dof5_SNP2	IV	DNA binding with one finger 5 protein (PsDof5)	ACGTTGGATGATATGAGTGTTTGCGGGAGC	ACGTTGGATGCCACCTAATGCAAGAAACCC	AAGATTTTTGTTGAGGGTTGTTGT
Dof5_SNP1	IV	DNA binding with one finger 5 protein (PsDof5)	ACGTTGGATGTCTTCTGCCGTGACATCTGC	ACGTTGGATGCCACCATACGGAAAAGAACC	GGGAAGGAAAAGAACCTCCTTGTATG
tip_SNP2	V	putative tonoplast intrinsic protein (tip1-1)	ACGTTGGATGATACCGATGCGGTGACAAAG	ACGTTGGATGTCACCTTACTCCGTGGTATC	AGACAACTCCTTGGATCCATA
MitPhos_SNP1	V	Mitochondrial phosphate transporter	ACGTTGGATGCTACAGGTCTTATTATCAGG	ACGTTGGATGGTAACTTGTTTCTTTTAAGTC	ATCTTTTGAATTTAAGATAAGTTATGATT
GAL_SNP2	V	Putative galactinol synthase	ACGTTGGATGCATAAGTCTCAACACTTGGC	ACGTTGGATGGCCGAAAGAAATGGGTGAAC	GGGTGAACCTCCTTCA
GAL_SNP1	V	Putative galactinol synthase	ACGTTGGATGCATGGAGTCATACACCACAG	ACGTTGGATGCCCATTTCTTTCGGCCATTG	CTGCTGACAGTACCCG
CNE007I23_SNP2	V	AT4g01150/F2N1_18	ACGTTGGATGACCTGACGCTGCTATACTTG	ACGTTGGATGTCCAAGTTAACAAAATGGGC	GAAAATAAACTCACAGGGTATGT
catAAtrans_SNP2	V	Cationic amino acid transporter	ACGTTGGATGTAGTGGACTTACCATCCCTG	ACGTTGGATGGAAGGGCACAATAATTACCG	AATAATTACCGGCCTTGCT
TNE003F15_SNP3	VI	Hypothetical protein.	ACGTTGGATGGAATCCTGCCAGTCACCTTC	ACGTTGGATGTCCTGCTTTTGTCAACTCTG	AATGAAGGAAGCACAGCG
sus3_SNP8	VI	Sucrose synthase isoform 3 (sus3)	ACGTTGGATGGAGAGAAGAAATGTTAGTACC	ACGTTGGATGATGTGACGAATCTCGAACGC	GGGTACCTCGAGATGTTTTATGCG
PIN1_SNP3	VI	Auxin efflux carrier protein PIN1 (PsPIN1)	ACGTTGGATGAAACATTCCCGGATTCGGAG	ACGTTGGATGGAGGCCGTCTAATTACGAAG	CTACTTACGAAGAAGATGCTTCGAATGCG
PIN1_SNP1	VI	Auxin efflux carrier protein PIN1 (PsPIN1)	ACGTTGGATGCTGCAGCTAAGAATCTTAGG	ACGTTGGATGAGCACTTTTCGCTGTTCCAC	CCAGCTGTTCCACTTCTCTCG
Ga2ox_SNP1	VI	Gibberellin 2 beta-hydroxylase	ACGTTGGATGATTTGAGGGTCAGTGTGTTC	ACGTTGGATGAATCATTACCCTGCTTGCCC	ATGGTGAGAATTTGATTGGG
F4012_SNP2	VI	Cytosolic phosphoglycerate kinase	ACGTTGGATGCTGCTGTCCGCAATGATAAC	ACGTTGGATGAGCTCCTGGAACAATTGAAC	TCAATCAACAACTACAACAATT
TE002I21_SNP1	VII	Fructose-bisphosphate aldolase 1, chloroplast precursor	ACGTTGGATGATGTGACACTGACCAAATAC	ACGTTGGATGTTCGGTATATGTGTCAGTGC	CCCCTTATATGTGTCAGTGCTTCATTGCG
pip2_SNP2	VII	Putative plasma membrane intrinsic protein (pip2-1)	ACGTTGGATGATCAGTCTGGTGGCTGTAAC	ACGTTGGATGAGCTGAATTCGTAGCAACAC	CGTAGCAACACTTCTCTTT
NUM1_SNP2	VII	Homolog of mammalian nucleolin (NUM1)	ACGTTGGATGGCACACCTTAAGTAAACAGC	ACGTTGGATGCTCTGAATCTGAGGATGAGG	ATTTATCTCATCGTGTAATTTTTTGGTTG
gamma_SNP1	VII	Gamma-aminobutyrate-transaminase	ACGTTGGATGCTAGAGTTACTAGTTAAAGC	ACGTTGGATGAGTATTCCTAGTTCAACAGC	AGGGTTATTAGTCTAGCAAATTCGT
clpser_SNP3	VII	putative ATP-dependent clp serine protease proteolytic subunit (am5)	ACGTTGGATGCCAAACTCATAAGCAAAGCC	ACGTTGGATGATACCCGTTTACAGTATACC	CCGTTTACAGTATACCTAATATCT
clpser_SNP1	VII	putative ATP-dependent clp serine protease proteolytic subunit (am5)	ACGTTGGATGACGCTAACAAAATCACAAC	ACGTTGGATGTCCATGAGTTTACTTTCAG	CGACTTTCAGAAATTTGGGGT
aldo_SNP4	VII	Aldolase	ACGTTGGATGCAATGCGGTATTTTGGAGAG	ACGTTGGATGCAAATCTCCAAACCCATGGC	CACGTGTCGTTCTCATAT
aldo_SNP3	VII	Aldolase	ACGTTGGATGGCCTCTCCTACAAAAGTTGC	ACGTTGGATGAACATGATACCAGGGACAGC	TCCCGTGAAGGAGATTGAGGGTG

## Sheet: SSR
SSR_ID	LG	Forward (5'-3')	Reverse (5'-3')	Band sizes
PSU51918	I	CACGACGTTGTAAAACGACGTCGTAACAGATCAATATGGC	CGATAGTGAGAGTGGCGGTTG	158, 161
AB119	I	CACGACGTTGTAAAACGACGCTAACTACGGGTTAAGGGTTGTG	AATAGAACCCTTGTGCAGAAGCAT	400, 402
AA205	II	CACGACGTTGTAAAACGACTACGCAATCATAGAGTTTGGAA	AATCAAGTCAATGAAACAAGCA	254, 263
AB40	II	CACGACGTTGTAAAACGACAAATAGACCCTTGTGTAGAAGC	GGAAAAGTGGGTTTTGAA	378, 382
AB100	II	CACGACGTTGTAAAACGACCACAAATAATGGGGAAGTGACAAAG	GGAGATCATGAGGAAAGAGACGA	376, 382
AD83	II	CACGACGTTGTAAAACGACCACATGAGCGTGTGTATGGTAA	GGGATAAGAAGAGGGAGCAAAT	282, 290
AB72	II	CACGACGTTGTAAAACGACATCTCATGTTCAACTTGCAACCTTTA	TTCAAAACACGCAAGTTTTCTGA	277, 292
AB109	II	CACGACGTTGTAAAACGACGAACCCTTGTGTAGAAGCATTTGTG	GAGCTACTGTGAGTCTGATGCCATTAT	372, 384
AB33	II	CACGACGTTGTAAAACGACCATTGAATTTGTGGGAGAAAGG	TGTGGATGTTGCAATTTCGT	383, 397
PSBLOX2	III	CACGACGTTGTAAAACGACCTGCTATGCTATGTTTCACATC	CTTTGCTTGCAACTTAGTAACAG	124, 127
PSAS	III	CACGACGTTGTAAAACGACGGTGATAACTATTTGGCTCATC	GTAGATTTCTCCATTCACCTG	247, 251
AD73	III	CACGACGTTGTAAAACGACCAGCTGGATTCAATCATTGGTG	ATGAGTAATCCGACGATGCCTT	251, 259
AB141	III	CACGACGTTGTAAAACGACATCCCAATACTCCCACCAATGTT	AGACTTAGGCTTCCCTTCTACGACTT	212, 218
AA285	IV	CACGACGTTGTAAAACGACTCGCCTAATCTAGATGAGAATA	CTTAACATTTTAGGTCTTGGAG	255, 275
A9	IV	CACGACGTTGTAAAACGACGTGCAGAAGCATTTGTTCAGAT	CCCACATATATTTGGTTGGTCA	391, 393
AB31	IV	CACGACGTTGTAAAACGACTGTTTAATGTACCACAATCATTTG	ATAGAACCTTAGTGTGGAAGCAT	395, 405
AA122	IV	CACGACGTTGTAAAACGACGGGTCTGCATAAGTAGAAGCCA	AAGGTGTTTCCCCTAGACATCA	214, 218
AB23	V	CACGACGTTGTAAAACGACTCAGCCTTTATCCTCCGAACTA	GAACCCTTGTGCAGAAGCATTA	380, 397
AB130	V	CACGACGTTGTAAAACGACTAGGCTGCTCTCTTAGGTTATTGAGAGA	GAACAAACACAAGAAACATGTTTTAGG	243, 246
AB114	VII	CACGACGTTGTAAAACGACACTCTTGTGCTTAAGGGACTATGTAGTCTT	CTACTTACCAGGAAGGTTATTGACTGC	267, 272
AA317	VII	CACGACGTTGTAAAACGACCGCTAGGTCATATTTGTTAGAGT	CCTTGACAACATTTTTAAGAGAT	257, 263
AA387	VII	CACGACGTTGTAAAACGACCGTCCCACATAAGTGGTCAT	GAGGGTGAATTACAAGAAAGG	480, 491
AA505	VII	CACGACGTTGTAAAACGACATTCACACGCGCCCA	CAATTAAGCCCTCATCCAGA	172, 174
AA206	VII	CACGACGTTGTAAAACGACCTGAGAACTCAACGCTCAGACG	CGAGGGTCGAGTTCTGAGATTT	255, 263
AB122	VII	CACGACGTTGTAAAACGACAATGCAGTTGCAATTTCGTTCTC	GCGTCCCAAAACGCATAGG	328, 340
AA446	VII	CACGACGTTGTAAAACGACTTAGCTTGCAGCCCACTC	ATCCGACCCATGGATTTA	460, 463
AA57	VII	CACGACGTTGTAAAACGACGATGAATAATCCACGGTGGC	CAACTCATGTCAAAGAAATCCATG	454, 476

## Sheet: Allele Specific Marker
ID	LG	Forward (5'-3')	Reverse (5'-3')	Band sizes
PSbMV	VI	GGACTAAGAATGCTTCAAATGAAGCTGC	GAATCATTTAAGAAGCTCGTGAAGTG	243, 293
