# Supplementary material for: Genome-wide SNP identification, linkage map construction and QTL mapping for seed mineral concentrations and contents in pea (Pisum sativum L.)
Source: BMC Plant Biol. 2017 Feb 13;17:43. doi: 10.1186/s12870-016-0956-4 (PMC5307697; doi:10.1186/s12870-016-0956-4)
Supplement: Additional file 2: Table S3. — Syntenic relationship. This file shows number of matched loci in the syntenic relationship between pea and Medicago truncatula, Cicer arietinum, Phaseolus vulgaris, Lotus japonicus (XLSX 12 kb) [file 12870_2016_956_MOESM2_ESM.xlsx]

## Sheet: Sheet1
Additional file 3: Number of sequence matches in the syntentic relationships bewteen pea and Medicago truncatula, Cicer arietinum, Phaseolus vulgaris, Lotus japonicus
		Medicago truncatula chromosomes
		Mtchr 1	Mtchr 2	Mtchr 3	Mtchr 4	Mtchr 5	Mtchr 6	Mtchr 7	Mtchr 8	Total
P. sativum linkage groups	PsLG I	0	1	1	1	44	0	0	2	49
	PsLG II	74	4	3	0	0	1	0	0	82
	PsLG III	0	14	32	3	1	0	1	2	53
	PsLG IV	1	3	0	22	0	0	2	39	67
	PsLG V	0	1	0	1	1	0	53	0	56
	PsLG VI	1	28	1	2	1	8	0	0	41
	PsLG VII	1	0	0	34	1	0	0	18	54
	Total	77	51	37	63	48	9	56	61	402
		Cicer arietinum chromosomes
		Cachr 1	Cachr 2	Cachr 3	Cachr 4	Cachr 5	Cachr 6	Cachr 7	Cachr 8	Total
P. sativum linkage groups	PsLG I	0	16	0	0	0	1	1	18	36
	PsLG II	1	1	0	49	1	0	0	0	52
	PsLG III	11	0	0	0	31	4	1	0	47
	PsLG IV	4	0	0	1	0	0	36	1	42
	PsLG V	0	0	41	0	0	1	0	0	42
	PsLG VI	25	2	2	0	0	2	1	6	38
	PsLG VII	0	0	0	0	0	37	1	1	39
	Total	41	19	43	50	32	45	40	26	296
		Phaseolus vulgaris chromosomes
		Pvchr 1	Pvchr 2	Pvchr 3	Pvchr 4	Pvchr 5	Pvchr 6	Pvchr 7	Pvchr 8	Pvchr 9	Pvchr 10	Pvchr 11	Total
P. sativum linkage groups	PsLG I	0	4	2	0	0	0	0	2	0	0	0	8
	PsLG II	4	0	2	1	1	0	10	0	1	0	0	19
	PsLG III	0	1	0	1	3	1	0	0	5	0	3	14
	PsLG IV	1	0	7	0	0	0	0	0	1	1	0	10
	PsLG V	9	0	0	0	0	0	2	6	0	0	0	17
	PsLG VI	1	0	0	3	1	4	0	0	0	0	1	10
	PsLG VII	1	3	0	0	1	0	0	1	0	1	6	13
	Total	16	8	11	5	6	5	12	9	7	2	10	91
		Lotus japonicus chromosomes
		Ljchr 1	Ljchr 2	Ljchr 3	Ljchr 4	Ljchr 5	Ljchr 6	Ljchr 7	Total
P. sativum linkage groups	PsLG I	0	0	6	0	0	0	0	6
	PsLG II	0	0	1	2	1	8	0	12
	PsLG III	3	2	0	2	1	0	3	11
	PsLG IV	0	1	1	5	3	0	2	12
	PsLG V	1	14	1	1	0	3	0	20
	PsLG VI	1	2	2	0	0	1	5	11
	PsLG VII	0	1	0	7	6	0	0	14
	Total	5	20	11	17	11	12	10	86
