# Supplementary material for: Genome-wide SNP identification, linkage map construction and QTL mapping for seed mineral concentrations and contents in pea (Pisum sativum L.)
Source: BMC Plant Biol. 2017 Feb 13;17:43. doi: 10.1186/s12870-016-0956-4 (PMC5307697; doi:10.1186/s12870-016-0956-4)
Supplement: Additional file 6: Table S2. — Linkage map. This file contains the details of the linkage map. (XLSX 38 kb) [file 12870_2016_956_MOESM6_ESM.xlsx]

## Sheet: Sheet1
Linkage map information
LG I		LG II		LG III		LG IV		LG V		LG VI		LG VII
Marker	Cumulative distance (cM)	Marker	Cumulative distance (cM)	Marker	Cumulative distance (cM)	Marker	Cumulative distance (cM)	Marker	Cumulative distance (cM)	Marker	Cumulative distance (cM)	Marker	Cumulative distance (cM)
TP68126	0	TP62418	0	TP41891	0	TP67390	0	TP60537	0	TP1169	0	TP10550	0
TP16537	0	TP48680	0	TP49626	0	TP16498	1.32	TP2228	1.71	TP11527	0.55	TP72029	0.34
TP26311	0	TP34487	0	TP19159	0	TP66846	1.73	TP61845	1.71	TP35282	1.1	TP67718	1.18
TP63960	0	TP75397	0	TP30820	0	TP1266	2.53	TP52554	3.35	TP30853	1.46	TP3193	1.75
TP66616	10.68	TP72750	0.98	TP65752	1.67	TP767	2.53	TP58519	6.67	TP31403	3.54	TP19041	3.66
TP70143	12.22	TP60604	1.96	TP885	2	TP17078	3	TP31746	6.67	Ga2ox_SNP1_VI	4.76	TP31805	5.26
TP51361	14.32	TP30721	1.96	TP26712	2	TP28441	3.46	TP63196	7.01	TP41175	5.27	TP13055	5.26
TP71453	18.69	TP65381	2.6	TP47197	2	TP47685	5.35	TP32580	7.01	TP39659	6.53	TP11415	5.26
TP50878	18.69	TP44318	2.6	TP47550	2	TP56003	6	TP27011	7.01	TP21577	6.99	TP29950	6.76
TP10355	19.36	TP47673	2.6	agpl1_SNP2_III	2.41	TP34761	10.53	TP71059	7.06	TP7205	9.46	TP8678	7.87
TP34467	20.58	TP17374	4.58	TP26746	27.6	TP50193	10.53	TP44167	7.54	TP43313	9.46	TP47441	7.87
TP3123	20.98	TP24061	4.58	TP49738	27.6	TP7325	10.53	TP48847	8.01	TP7743	9.86	TP59946	8.19
TP49687	20.98	TP35592	4.58	TP16607	27.6	TP44390	11.5	TP66380	8.01	TP56116	9.86	TP3573	8.19
TP44690	21.11	TP55736	4.58	TP72948	27.6	TP18843	11.5	TP53332	8.01	TP7564	9.86	TP38017	8.51
TP29904	21.33	TP38150	6.22	TP69044	27.6	TP4797	11.5	TP45088	8.57	TP28120	10.21	TP18954	8.51
TP10001	21.41	TP43107	6.61	TP66534	27.6	TP5843	13.91	TP18539	10.3	TP29941	10.56	TP61706	9.15
TP55156	21.83	TP66408	17.9	TP67503	27.6	TP69706	15.41	TP31891	10.3	TP25751	10.56	TP66475	9.15
TP45880	22.43	TP30704	18.95	TP62897	47.09	TP75683	15.79	TP26984	10.3	TP49464	10.56	TP27096	9.15
TP36857	24.01	TP66772	23.42	TP16362	47.5	TP11597	15.79	TP9830	11.08	TP58547	10.56	TP33447	9.15
TP76010	25.19	TP74120	25.93	TP47914	47.5	TP523	16.11	TP7468	13.48	TP6210	10.94	TP60637	9.63
TP33090	25.19	TP45237	25.93	TP38603	47.82	TP42755	16.11	TP40683	13.48	TP36433	12.86	TP64045	10.11
TP63938	25.83	TP33684	26.25	TP4090	47.82	TP843	16.11	TP27533	13.48	F4012_SNP2_VI	13.18	TP28392	10.11
TP35670	25.83	TP4007	26.6	TP43964	47.82	TP59002	16.11	TP21925	13.88	TP46881	15.3	TP26428	11.08
TP5378	25.83	TP35218	27.3	TP32603	47.82	TP40231	17.55	TP37133	13.88	TP1637	15.85	TP54170	11.08
TP45349	26.15	TP58238	27.3	TP36624	47.82	TP2621	18.16	TP20449	13.88	TP39188	16.88	TP6927	11.08
TP45303	26.15	TP5228	27.3	TP24336	48.14	TP46841	19.7	TP43664	13.88	TP3158	18	TP55912	11.4
TP8693	26.15	TP21756	27.65	TP34768	48.14	TP37780	19.7	TP68691	15.56	TP53940	18	TP621	11.43
TP38205	26.91	TP24369	27.65	TP23332	48.14	TP45333	19.7	TP13956	15.56	TP36765	19.13	TP38942	11.72
TP42832	28.31	TP34381	27.65	TP66439	48.14	TP72779	19.7	TP25958	15.6	TP64648	20.81	TP55732	21.62
TP58506	29.07	TP8705	30.2	NIP_SNP1_III	49.6	TP11479	19.7	TP69799	15.88	TP62130	21.55	TP36873	22.16
TP52603	29.39	TP60109	33.24	TP44665	51.28	TP71109	19.7	TP47151	16.52	TP28856	22.96	TP6574	22.86
TP60647	29.39	TP34400	33.24	TP9737	51.74	TP64586	20.34	TP7938	16.52	TP34388	23.42	TP5477	23.3
TP31557	30.35	peptrans_SNP2_II	33.88	TP35311	52.38	TP59091	20.34	TP46947	16.52	TP62126	23.42	TP2333	23.3
TP45387	30.35	TP15520	34.85	TP58165	52.38	TP20487	20.99	TP35130	16.52	TP25066	25.51	TP50206	23.3
TP1593	30.35	TP31087	34.85	TP33880	52.38	TP28107	20.99	TP73408	16.84	TP31463	27.47	TP51712	23.3
TP18154	30.35	TP35619	34.85	TP11050	52.38	TP56024	36.78	TP12261	16.84	TP68928	28.26	TP41984	23.3
TP64740	31	TP64357	34.85	TP22923	53.45	TP45118	36.78	TP15357	18.57	TP50708	28.26	TP57529	24.83
TP49987	31.23	TP42785	35.49	TP13211	53.45	TP36664	37.42	TP3368	18.99	TP64772	28.26	TP40443	25.59
TP1539	31.31	TP27661	35.49	TP28671	55.89	TP55449	37.42	TP47373	20.43	TP39472	28.26	TP16667	27.26
TP29815	31.31	TP39386	35.49	TP827	55.89	TP17723	37.42	TP13364	20.68	TP15766	28.44	TP44454	28.05
TP62845	31.31	TP3635	35.49	TP40223	55.89	TP20543	37.42	TP75199	20.75	TP75456	28.61	AA57_VII	43.59
TP28311	31.31	TP58244	35.49	TP57496	55.89	TP40679	37.42	TP43379	20.75	TP19127	28.61	TP48042	43.59
TP36834	31.31	TP41422	36.46	TP52256	55.89	TP33267	37.42	TP60621	21.9	TP8313	28.61	TP8741	43.59
TP30023	31.31	TP62951	36.46	TP51095	55.89	TP60476	37.74	TP68544	22.75	TP5482	28.61	TP41248	43.59
TP12579	31.79	TP67089	36.46	TP26332	55.89	TP83	37.74	TP946	23.67	TNE003F15_SNP3_VI	29.45	TP72638	43.59
TP13780	32.27	TP16260	37.1	TP40964	57.18	TP47225	37.74	TP31722	24.64	TP48938	31	TP66629	44.57
TP44743	32.66	TP4105	37.1	TP63977	58.28	TP6546	39.04	GAL_SNP1_V	26.28	TP6894	31	TP32771	44.57
TP16170	32.66	TP28793	37.1	TP23469	58.28	TP59638	39.04	GAL_SNP2_V	26.28	TP30770	31.83	TP35122	44.57
TP27757	33.43	TP8798	37.74	TP66333	58.28	TP36539	39.68	TP64307	27.91	TP4284	31.83	TP60315	44.97
TP41376	33.43	TP56297	40.41	TP54227	58.28	TP75384	39.68	TP15489	27.91	TP11485	32.21	TP34058	47.5
TP43828	34.2	TP2864	40.41	TP48872	59.03	TP34402	39.68	TP50625	27.91	TP8396	32.21	TP22125	47.93
TP75065	34.2	TP36264	40.41	TP29022	59.03	TP55656	39.68	AB23_V	29.55	PIN1_SNP3_VI	35.94	TP66580	47.93
TP65589	49.28	TP39384	40.41	TP58629	60.55	TP190	41.19	TP62478	31.13	PIN1_SNP1_VI	36.38	TP66635	47.93
TP62513	49.28	TP59391	40.41	TP26039	60.55	TP49093	41.19	TP12925	31.51	TP74358	36.89	TP37127	47.93
TBB2_SNP1_VII	53.02	TP15285	40.41	TP1085	60.98	TP51005	42.1	TP35906	31.51	TP28329	38.17	TP21986	48.7
TP1273	54.46	TP6253	40.41	TP34986	64.5	TP41671	43.26	TP6670	31.59	TP29203	38.17	TP73428	49.08
TP37998	54.46	TP35605	41.62	TP74059	64.5	TP9731	43.9	TP36750	31.7	TP28492	38.17	TP74459	49.46
TP69106	55.43	TP69454	41.62	TP19810	66.25	TP26993	43.9	TP9282	31.83	TP50440	38.17	TP72334	49.98
TP45594	55.43	TP75495	41.62	TP29300	66.25	TP10602	44.54	TP20433	31.99	TP2146	38.17	TP59052	50.02
TP39516	55.43	TP13464	42.11	TP50060	66.57	TP70764	44.54	TP37826	32.15	TP35285	38.17	TP31577	50.49
TP29478	55.43	TP62464	42.5	TP68452	66.57	TP56443	44.54	TP36212	32.15	TP36935	38.17	TP5856	51.17
TP16107	55.43	TP36805	42.5	TP24683	67.21	AA285_IV	44.54	TP75570	32.53	TP38514	38.17	TP32894	51.56
TP18500	56.07	TP37171	42.5	TP47722	67.21	TP12365	45.18	TP74398	34.1	TP28384	39.24	TP11722	52.73
TP60883	56.71	TP49025	42.5	TP1282	68.22	TP61977	45.18	TP63467	34.1	TP75539	40.32	TP1166	53.76
ASN2_SNP1_I	56.71	TP13386	42.5	TP25703	79.01	TP39801	45.5	TP34125	34.1	TP62153	41.53	TP72573	54.27
TP9020	57.4	TP11157	43.5	TP54763	79.01	TP17179	45.5	TP33759	34.74	TP22167	43.91	TP5129	54.27
TP62880	57.4	TP62772	43.5	TP75442	79.01	TP39025	45.5	TP46487	34.74	TP15726	43.91	TP10975	54.27
TP58790	58.23	TP68770	43.5	TP31039	79.01	TP13049	45.53	TP67573	35.06	TP43067	46.42	TP26575	54.27
TP71178	59.48	TP30397	44.28	TP6189	79.71	TP62547	45.82	TP742	35.06	TP7344	49.23	TP4961	54.61
TP27067	59.48	TP61367	44.28	TP34163	80.23	TP15055	46.79	TP1468	35.7	TP59327	49.7	TP30771	55.58
TP16121	60.67	TP50728	44.28	TP50463	80.23	TP61917	47.76	TP11136	35.7	TP2597	51.37	TP52795	55.58
TP54372	61.87	TP75357	45.92	TP21681	80.7	TP51617	47.76	TP28362	35.7	TP11047	51.71	TP9315	55.58
TP3083	62.28	TP40189	45.92	TP66776	80.7	TP26412	48.56	TP65193	37	TP26975	51.71	TP43038	55.58
TP8306	70.78	TP60191	45.92	PsAAP1_SNP3_III	81.22	TP36006	48.56	TP66985	37.48	TP34689	51.86	TP5942	55.91
TP65951	72.06	AB72_II	47.84	TP21864	83.21	TP34180	48.56	TP60871	37.96	TP12738	52.02	TP7730	56.03
TP33981	73.64	AB109_II	48.21	TP43280	83.64	Tpe4A_SNP1_IV	49.37	TP24281	37.96	TP8619	52.34	TP68734	56.23
TP19575	73.64	TP4419	48.85	TP57574	83.64	TP24060	50.23	TP63427	37.96	TP71640	52.34	TP21868	56.56
TP51160	74.39	PI_phos_SNP2_II	49.3	TP34805	83.64	TP35212	50.65	TP40344	37.96	TP53276	52.34	TP38638	56.56
TP6062	75.1	TP72741	51.02	TP29696	85.28	TP63866	50.65	TP70690	37.96	TP30	53.9	TP8961	56.56
TP63448	76.67	TP39660	51.46	TP23368	85.28	TP23189	50.97	TP60024	37.96	TP40320	67.07	TP36085	57.21
TP47041	77.06	TP42718	51.46	TP15588	85.28	TP31686	52.27	TP7223	38.33	TP54496	67.07	TP34605	57.62
AB119_I	80.49	gbsts1_SNP1_II	51.78	TP805	85.28	TP52682	52.59	TP40046	38.33	TP388	67.07	TP47096	58.86
TP15275	84.08	TP76085	52.26	TP9024	85.28	TP43769	53.23	TP64060	38.33	TP17108	67.07	TP23132	60.19
TP52747	84.08	TP19835	52.74	TP67954	86.09	TP36191	53.23	TP18617	38.33	TP39921	67.07	TP52077	60.52
TP52292	84.08	TP51013	52.74	TP26363	87.19	TP62872	53.55	TP20665	38.51	TP66674	67.24	TP15191	60.52
GK15_SNP1	88.79	TP66825	53.1	TP53972	88.51	TP29128	54.26	TP39132	38.7	TP2974	67.42	TP44143	60.52
TP60092	89.78	TP35098	55.38	TP32333	89.42	TP58789	56.88	TP35752	38.7	TP7547	67.42	TP49542	72.21
TP63134	89.78	TP51069	55.38	TP30597	89.42	TP7212	57.31	TP62512	38.7	TP24544	68.91	TP75765	72.59
TP37237	89.78	TP8710	56.68	TP54620	89.71	A9_IV	63.92	TP35621	38.7	TP4208	68.91	TP69212	73.62
TP40334	90.75	TP54933	56.68	TP94	90.04	AB31_IV	67.83	TP4510	40.22	TP43599	71.5	TP24269	74.28
TP30433	90.75	TP29618	57.64	TP1232	90.04	TP10414	67.83	TP61763	40.22	TP8805	74.59	TP75709	74.28
TP41858	90.75	TP72872	59.73	TP45999	90.88	TP66999	68.88	TP58793	40.46	TP50941	75.67	TP29871	74.61
TP4732	91.61	TP41898	59.73	TP30388	90.88	TP12763	68.88	TP58754	40.7	TP55511	75.67	TP65523	74.61
TP23380	92.04	TP13468	59.73	TP34078	91.18	TP16738	70.35	TP47097	40.7	TP48	77.29	TP63024	86.36
TP4054	92.36	TP671	60.2	TP60345	91.41	TP52806	73.62	TP8375	40.7	TP23720	77.69	TP5747	86.95
TP36711	92.36	TP22838	60.68	TP11990	91.41	Dof5_SNP2_IV	74.34	TP47706	41.18	TP37024	77.69	TP36649	87.73
PSU51918_I	96.38	TP26054	60.68	TP10571	91.41	Dof5_SNP1_IV	74.34	TP64261	41.18	TP74042	78.06	AB114_VII	89.62
TP61007	99.88	TP35516	61.9	TP37923	91.41	TP70760	76.05	TP26357	41.18	TP56971	78.98	TP25901	90.46
TP68486	99.88	TP2915	65.95	TP26812	91.41	TP73816	76.85	TP42330	41.18	TP5521	80.32	TP40383	90.46
TP60073	100.57	TP66248	65.95	TP18626	91.89	TP50654	76.85	TP8329	41.2	TP7407	80.32	TP70729	91.49
TP62372	100.89	TP5857	66.3	TP38794	92.37	TP71284	81.56	TP55189	41.5	TP71696	80.32	TP66383	91.49
TP73675	100.91	TP73806	66.37	TP53000	92.37	TP34141	81.56	tip_SNP2_V	43.33	TP23047	80.32	TP72414	97.87
TP29408	100.91	TP1541	67.24	TP60811	92.37	TP43781	83.18	TP10575	44.78	TP34022	80.66	TP27501	100.7
TP8904	100.91	TP26677	67.24	TP40852	93.13	TP44127	92.91	TP52543	44.78	TP28397	85.9	TP28270	100.7
TP12933	101.23	TP25777	67.24	TP30675	93.13	TP33705	92.91	TP16858	44.81	TP67522	85.9	TP69472	101.05
TP37124	101.55	TP16032	67.24	TP15521	94.09	TP50488	94.39	TP11112	45.1	TP48790	85.9	TP12113	102.43
Lb5-10_SNP1_I	102.52	TP38838	67.63	TP55906	95.16	TP7459	94.39	TP17382	46.49	TP48879	85.9	TP33291	102.43
TP73170	103.08	TP49325	67.63	TP37163	95.16	TP76020	100.29	TP44330	46.49	TP1966	85.9	TP38230	102.59
TP51175	104.81	F3586_SNP1_II	68.08	TP5766	95.16	TP68325	100.29	TP14010	46.49	TP62337	85.9	TP4470	102.75
TP9748	105.13	TP70049	74.82	TP61146	98.5	TP22292	100.93	TP62404	49.37	TP31948	85.9	TP13887	102.75
TP26475	105.3	TP5784	74.82	TP18188	98.5	TP2184	100.93	TP13993	49.37	TP47200	85.9	TP44864	103.07
TP27266	105.45	TP48914	74.82	agps1_SNP1_III	99.04	TP25253	100.93	TP29745	50.05	TP16276	85.9	TP58660	103.07
TP44510	105.52	AD83_II	75.46	TP51467	99.58	AA122_IV	100.93	TP70000	50.41	TP1945	85.9	TP40562	103.39
TP61312	105.77	TP34621	76.1	TP16820	99.58	TP27311	101.57	TP36004	50.41	TP46134	86.59	TP61616	103.7
TP29895	107.69	TP27550	76.1	TP24818	99.58	TP14867	101.89	TP29345	53.4	TP36434	91.59	TP75618	103.89
TP36741	108.06	TP5359	76.1	TP10833	100.13	TP14980	102.21	TP7443	53.4	TP19794	92.66	TP6985	104.02
TP62251	108.57	AB33_II	76.42	TP75255	100.13	TP39693	102.21	TP27214	53.4	TP8326	92.66	TP4994	104.66
TP6480	109.82	TP23411	77.06	TP30941	101.42	TP52002	102.53	TP40477	54.04	TP29184	92.66	TP26040	104.66
TP15428	110.33	TP42670	77.06	TP4501	102.44	TP16627	102.85	TP24966	56.36	TP28269	93.32	TP69013	104.98
TP22191	110.33	TP71677	77.06	TP2567	102.44	TP41510	102.85	TP521	56.36	TP58839	93.32	TP25210	104.98
TP6055	110.33	TP44075	78.63	TP38836	102.85	TP50007	103.33	TP75113	56.36	TP46366	95.02	AA317_VII	105.62
TP41506	110.97	TP58350	78.63	TP29875	102.85	TP10347	103.59	TP22622	56.36	TP23769	95.02	TP72055	106.27
TP4475	110.97	TP31491	78.63	TP58425	102.85	TP29810	103.81	TP14186	57.66	TP39777	95.02	TP48348	106.58
TP67683	111.61	TP61178	79.01	TP42647	103.82	TP48026	104.01	TP60585	57.66	sus3_SNP8_VI	95.02	TP1323	107.91
TP73996	111.61	TP28832	79.01	TP32679	103.82	TP52639	104.12	TP43843	57.66	TP17932	95.02	AA505_VII	109.04
TP25489	111.61	TP8398	79.01	TP22485	106.17	TP22908	104.12	TP28278	57.66	TP3330	95.35	AA446_VII	122.53
TP8689	111.61	TP10858	79.02	TP61580	106.94	TP21860	104.12	TP42231	57.66	TP49240	95.68	TP5373	131.6
rgp_SNP3_I	114.23	TP59808	79.02	TP13550	119.21	TP43978	104.12	TP40020	57.66	TP26264	95.68	TP60473	131.6
rgp_SNP1_I	114.79	TP31240	81.01	TP397	119.21	TP44432	104.12	TP22593	57.98	TP27422	95.68	TP29683	131.6
TP11396	115.25	TP33926	81.01	TP75231	119.21	TP22351	104.12	TP72698	58.3	TP45228	95.68	TP31924	132.57
TP9911	115.58	TP18039	81.01	TP5612	135.6	TP51152	104.59	TP49018	58.3	TP55759	100.9	TP54913	132.97
TP76078	117.3	TP13317	81.01	TP49973	135.6	TP13785	106	TP20288	58.62	TP10629	100.9	TP12668	134.19
TP20305	118.35	TP26594	81.01	TP34201	135.92	TP70004	106	TP28560	58.65	TP27580	101.58	TP75591	134.83
TP63253	119.5	TP40605	81.02	TP52976	135.92	TP53164	106.49	TP59596	58.94	TP7041	101.58	TP49076	134.83
TP15289	119.5	TP64358	82.19	TP76029	136.56	TP20420	107.6	TP59684	59.26	TP46272	101.58	TP42913	134.83
TP12619	119.77	AB100_II	82.58	TP73169	136.56	TP42150	108.01	TP5207	59.26	TP70122	101.92	TP6905	134.83
TP65371	119.81	TP26559	82.92	TP30641	138.4	TP62598	108.01	TP7573	59.26	TP13944	101.92	TP9965	135.48
TP47319	119.96	TP2306	82.92	TP27024	138.88	TP15744	108.32	TP6495	77.52	TP25320	108.16	TP34140	135.48
TP7518	120.17	TP5124	82.93	TP5158	138.89	TP52746	108.64	TP62470	77.52	TP70620	113.43	TP58977	135.48
TP35451	120.34	TP73672	84.22	TP73262	139.71	TP41996	108.64	TP66738	78.51	TP57058	113.43	NUM1_SNP2_VII	136.2
TP41104	120.53	TP15895	84.22	PSAS_III	140.14	TP41011	108.81	TP5760	79.29	TP13525	113.76	TP2656	136.62
TP48700	120.62	TP40639	84.22	TP28959	140.14	TP52647	109.12	TP36353	79.29	TP62618	113.76	gamma_SNP1	138.27
TP26372	120.88	TP42030	84.54	TP63019	140.14	TP29587	109.6	TP35278	80.08	TP31393	113.76	TP25539	138.72
TP64102	120.88	TP44739	84.77	gpt2_SNP2_IV	141.69	TP62461	110.31	TP69347	81.26	TP54654	115.82	TP66982	138.72
TP45984	122.74	TP65642	84.86	TP62802	144.47	TP34401	110.31	TP45715	81.26	TP44490	117.02	TP69489	139.22
TP38429	123.39	TP27970	84.86	TP5232	144.47	TP42551	111.74	TP31249	82.06	TP71562	122.66	TP72441	141.35
TP12504	124.03	TP4473	84.86	TP74211	144.91	TP26535	112.09	TP56293	82.59	TP31221	122.66	TP29279	142.32
TP40804	124.67	TP40579	84.86	AD73_III	146.81	TP43621	112.09	TP5889	83.67	TP42941	123.13	TP43494	142.32
TP46147	125.03	TP51610	84.86	TP11843	151.15	TP29932	113.16	TP63217	83.67	TP68878	123.13	TP7971	142.32
TP8257	126.11	TP31677	85.5	TP48073	151.65	TP28969	113.16	TP22026	83.67	TP26622	123.43	TP55448	142.32
TP61091	126.46	TP72822	85.5	TP4666	152.69	TP53308	117.12	TP44587	83.67	TP23326	123.75	TP4416	142.32
TP65669	126.46	TP70005	85.5	TP40144	153.37	TP70110	117.48	catAAtrans_SNP2_V	84.67	TP37908	124.68	TP23794	142.32
TP1538	126.46	TP11572	85.5	TP48185	153.37	TP38872	118.22	TP41096	85.66	TP8916	124.68	TP26034	142.32
TP26918	127.18	TP58417	85.5	TP4901	153.37	TP20621	118.22	TP61608	85.66	TP22378	125.75	TP8547	142.66
TP30380	127.89	TP73708	86.47	TP63753	153.74	TP70911	118.22	TP52776	86.86	TP66801	125.75	aldo_SNP3_VII	143
TP53147	127.89	TP8148	86.47	TP60277	154.19	TP55646	118.22	TP22819	87.21	TP73564	125.75	clpser_SNP3_VII	143
TP60857	129.42	TP24004	86.47	TP162	154.19	TP36120	118.54	TP53999	87.56	TP17478	125.75	aldo_SNP4_VII	143
TP44403	130.17	TP9299	86.47	TP63793	155.01	TP53092	119.18	TP1599	87.56	TP14500	125.75	TE002I21_SNP1	143.52
TP26106	130.17	TP961	87.44	TP37905	155.01	TP26014	119.82	TP16666	87.59	TP50948	125.75	clpser_SNP1_VII	143.52
TP41218	130.55	TP7250	88.08	TP64225	155.01	TP44604	119.82	TP68125	87.88	TP362	127.54	TP54576	147.15
TP32133	132.13	TP48220	88.08	TP73581	155.6	TP47306	121.12	TP73241	88.68	TP66446	127.54	TP14235	147.68
TP23476	133.14	TP51928	88.9	TP5255	158.11	TP53796	121.12	TP40910	89.49	TP17228	127.73	TP726	147.68
TP24235	134.4	TP27020	90.04	TP59141	158.11	TP30632	121.76	TP10671	89.49	TP44405	127.91	TP4866	148.76
TP51280	135.05	TP66190	91.18	TP62331	160.38	TP35969	121.76	AB130_V	92.47	TP65176	127.91	TP71730	149.29
TP11790	135.05	TP31395	91.18	TP61415	160.38	TP11725	122.4	MitPhos_SNP1_V	96.29	TP37489	128.07	TP13901	149.93
TP66581	135.05	TP32748	91.29	TP29521	160.74	TP74524	122.4	TP59611	103.78	TP61175	128.23	AB122_VII	150.25
TP26786	135.5	TP16132	91.53	TP18025	160.74	TP58551	123.37	CNE007I23_SNP2_V	106.92	TP19704	128.23	TP5669	151.89
TP4609	136.16	TNE003A07_SNP1_II	92.82	TP47875	160.74	TP42884	123.37	TP41157	109.67	TP44961	128.87	TP31799	152.53
TP32932	136.98	TP15399	93.91	TP68053	160.74	TP11980	123.37	TP42381	120.86	TP65409	129.19	TP12338	152.85
TP32689	136.98	TP8700	93.91	TP63762	161.38	TP9002	124.67	TP8763	120.86	TP44215	129.51	TP66855	152.85
TP22585	137.3	TP74036	93.91	TP64199	161.38	TP74769	124.67	TP7226	128.23	TP39341	129.51	TP16457	152.85
TP40441	137.3	TP28065	94.29	TP38033	162.62	TP46175	125.31	TP4613	128.23	TP1044	129.51	TP34735	152.85
TP31254	138.6	TP62611	94.29	TP3518	162.62	TP6553	125.31	TP74927	132.93	TP14636	130.37	AA206_VII	153.49
TP26529	138.6	TP31166	95.86	TP47763	165.99	TP19702	126.14	TP28063	138.04	TP23397	131.24	AA387_VII	153.81
TP31872	139.69	TP33844	95.86	TP37309	165.99	TP34513	126.79	TP25986	138.04	TP60936	131.24	TP35723	154.29
TP34469	140.78	TP41872	95.86	TP60558	167.03	TP18167	128.43	TP3916	138.04	TP67039	131.24	TP19763	154.77
TP27946	141.62	TP45138	95.87	TP41520	167.03	TP30556	128.89	TP54960	138.04	TP1226	131.24	TP72422	154.77
TP50388	142.26	TP73401	95.87	TP7770	167.03	TP46234	128.89	TP4874	140.36	TP4261	131.24	TP63969	154.77
TP27997	145.85	TP23842	96.51	TP37169	167.03	TP44995	128.89	TP31355	140.36	TP34433	131.24	TP41359	154.92
sym10_SNP3_I	146.55	TP44639	97.23	TP53274	167.35	TP27029	129.21	TP28593	140.36	TP5643	131.24	TP72183	155.09
TP29151	147.29	TP32368	99.48	TP13690	167.75	TP24477	129.21	TP20569	140.36	TP68910	131.24	TP75334	155.19
TP46732	147.65	TP20394	99.48	TP33439	168.97	TP37343	129.21	TP8901	143.2	TP36881	131.58	TP42959	155.19
TP68843	148.39	TP42869	99.48	TP69835	168.97	TP5398	129.21	TP17605	146.61	TP69664	131.92	TP21224	156.05
TP43106	149.12	TP34732	99.48	TP40721	168.97	TP13547	129.21	TP61440	147.64	TP61321	133.45	TP56441	156.05
TP61004	149.12	TP45885	99.48	TP342	170.13	TP73180	133.33	TP5122	147.64	TP35230	134.2	TP6188	156.37
TP19280	149.12	TP10404	99.48	TP44703	170.96	TP46412	133.65	TP31801	147.64	TP38251	134.2	TP39051	156.37
TP8578	149.12	TP6888	101	TP39746	170.96	TP60522	133.65	TP11322	148.01	TP20720	134.2	TP3131	159.55
TP22202	150.09	TP25733	101.88	TP13394	171.36	TP62607	133.97	TP27232	148.38	TP37650	134.61	TP33707	159.97
TP31935	150.5	TP50864	117.84	TP23868	172.25	TP66177	133.97	TP52455	148.91	TP45877	136.31	TP11082	159.97
TP12483	151.69	TP28745	117.84	TP32982	175.57	TP45319	135.95	TP11208	149.61	TP49131	136.31	TP35001	159.97
TP9858	152.36	TP48664	118.55	TP36807	175.57	TP27167	137.58	TP72934	150.06	TP43332	136.47	TP22065	161.93
TP6732	152.36	TP31957	118.55	TP47482	176.21	TP16106	138.55	TP58734	150.06	TP8509	136.63	TP73423	162.85
TP62637	153.11	TP39238	137.82	TP53043	176.35	TP2991	138.55	TP34884	150.06	TP58453	136.63	TP10932	164.56
TP47347	153.48	TP22871	137.82	TP37419	177.46	TP14723	139.91	TP69786	150.7	TP47805	136.63	TP15902	165.43
TP28965	154.61	TP53488	137.82	TP42176	178.08	TP45369	139.91	TP45476	151.17	TP36792	136.95	TP15320	167.31
TP51598	154.61	TP53329	138.46	TP12474	178.08	TP13284	139.91	TP26395	153.68	TP74047	137.59	TP70761	169.58
TP34429	154.61	TP38436	138.79	pepC_SNP2_III	178.27	TP24875	141.62	TP67157	153.68	TP9689	137.59	TP71531	169.58
TP12898	155.92	TP31899	139.13	pepC_SNP1_III	178.44	TP26792	142.63	TP74380	153.68	TP24669	137.59	TP66535	169.93
TP7884	155.92	TP23568	139.46	pepC_SNP8_III	178.44	TP32722	142.63	TP16650	154	TP42717	137.59	TP2290	170.28
TP64217	156.25	TP49077	139.46	pepC_SNP6_III	178.44	TP37422	142.99	TP44628	154.64	TP6971	137.59	TP33168	170.28
TP15045	158	TP53784	139.6	TP11769	179.52	TP817	146.83	TP26900	154.64	TP6643	137.59	TP24418	170.28
		TP50533	140.12	TP71793	179.52	TP15288	147.53	TP54008	154.64	TP24787	138.89	TP26522	171.78
		TP63990	140.12	TP64092	179.52	TP34752	147.53	TP50185	155.61	TP50968	138.89	pip2_SNP2_VII	174.7
		TP36001	142.18	TP54075	179.52	TP26330	148.49	TP34476	155.61	TP4658	139.86	TP66362	174.7
		TP29598	142.18	TP53898	189.37	TP18232	148.49	TP72147	155.75	TP6916	139.86	TP43600	176.18
		TP58622	144.6	TP69708	189.7	TP36444	148.81	TP7436	155.92	TP75780	139.86	TP7470	176.18
		ppgm_SNP2_II	144.6	TP26676	189.7	TP36577	149.78	TP37170	156.24	TP18390	139.86	TP33653	176.63
		AB40_II	145.95	TP32958	191.27	TP31618	149.78	TP55237	156.7	TP34724	139.86	TP23518	176.63
		TP47214	146.96	TP63916	191.65	TP5918	151.58	TP26443	160.61	TP17468	141.16	TP9220	178.01
		TP37264	146.96	TP37841	191.97	TP69156	153.75	TP27578	161.66	TP63799	141.48	TP23902	178.5
		TP59112	146.96	TP14576	191.97	TP40175	153.75	TP20372	162	TP54673	141.48	TP3177	178.5
		TP3169	146.96	TP73654	191.97	TP46676	155.23	TP72445	162.23	TP59197	141.48	TP4272	178.5
		TP24056	146.96	TP15906	192.32	TP23443	155.71	TP1330	162.34	TP32814	141.48	TP53962	178.5
		TP62433	146.96	TP14861	195.55	TP46541	155.71	TP4061	162.69	TP32640	141.48	TP22659	178.85
		TP29214	146.96	TP31082	195.55	TP51327	156.03	TP14624	163.38	TP35720	141.79	TP53890	181.36
		AA205_II	149.65	TP11831	197.15	TP57100	156.03	TP33811	163.38	TP20436	141.79	TP10365	182.05
		TP46174	150.51	TP45411	197.62	TP58949	156.03	TP49529	163.73	TP5434	141.79	TP46097	183.31
		TP34345	150.51	TP45167	197.62	TP1401	156.03	TP25228	164.43	TP29219	143.36	TP37173	183.85
		TP30152	151.9	TP16298	199.25	TP10538	157.55	TP26619	164.78	TP52689	143.75	TP12966	184.25
		TP63550	151.9	TP49107	199.57	TP23562	158.3	TP10507	164.78	TP31569	145.72	TP74134	184.25
		TP64860	151.9	TP24175	200.54	TP48685	158.3	TP32211	168.45	TP27527	145.72	TP64466	188.11
		TP31755	151.9	TP6720	202.18	TP66964	158.94	TP28274	169.16	TP9054	146.04	TP23215	188.67
		TP70032	151.9	TP16306	202.18	TP23602	158.94	TP44667	169.16	TP55999	146.68	TP31553	188.67
		TP43716	151.9	TP29465	202.18	TP45004	159.59	TP58865	169.16	TP22776	146.68	TP64398	190.38
		TP24446	152.54	TP26574	202.18	TP12610	160.89	TP52835	169.16	TP41250	147.65	TP57523	191
		TP41536	152.54	TP9913	203.81	TP30278	160.89	TP54024	172.91	TP56153	148.95	TP31665	192.51
		TP3639	153.02	TP23552	203.81	TP53338	161.21	TP74204	173.46	TP51502	148.95	TP55369	194.17
		TP49556	153.5	TP8826	204.67	TP73628	161.99	TP493	174.11	TP8446	152.07	TP46623	197.33
		TP1543	153.5	TP58987	204.67	TP10542	163.06	TP60877	176.25	PSbMV_VI	176.57	TP6035	198.19
		TP16043	154.8	TP26799	204.78	TP35012	163.47	TP23370	176.92			TP66992	198.19
		TP36647	154.8	TP59853	205.1	TP3977	164.23	TP70978	179.25			TP22498	199.36
		TP42578	154.8	PsDof1_SNP2_III	205.46	TP42606	165.62	TP29055	179.93			TP33028	200.14
		TP64857	156.28	TP49126	205.46	TP22506	168.81	TP9238	185.33			TP25796	200.14
		TP43765	160.59	TP50075	206.34	TP2851	168.81	TP39246	186.73			TP40176	200.46
		TP30007	160.59	TP23007	207.69	TP7522	168.81	TP31866	189.95			TP34272	201.66
		TP4189	160.59	TP4920	207.69			TP52506	190.31			TP46698	202.14
		TP60169	160.59	TP51072	207.69							TP8125	202.14
		TP26790	160.59	TP11982	210.31							TP67601	203.33
		TP9446	160.59	TP70591	210.78							TP50257	203.6
		TP58971	166.03	TP2110	211.86							TP41067	203.72
		TP2962	166.03	TP39770	211.86							TP72885	204.11
		TP17301	170.21	TP21967	211.86							TP9651	204.11
		TP61554	170.6	TP57089	212.48							TP33083	204.11
		TP50853	170.6	TP74993	212.94							TP1548	208.11
		TP11013	170.6	TP67208	213.58							TP2133	208.11
		TP59287	170.6	TP12970	213.58							TP52306	208.11
		TP49944	170.6	TP41839	214.22							TP44973	208.11
		TP62821	172.13	TP5874	214.22							TP44730	208.11
		TP47538	173.27	TP14245	214.22							TP67381	208.43
		TP66667	173.27	TP44395	216.8							TP44296	208.75
		TP16270	175.25	TP32589	217.21							TP32837	208.75
		TP54222	175.25	TP20116	217.21							TP37880	210.44
		TP68752	175.89	TP59215	217.85							TP7337	211.71
		TP26331	176.21	PSBLOX2_III	218.63							TP60165	211.71
		TP39242	176.21	TP48730	219.81
		TP49098	176.21	TP33666	220.14
		TP11045	176.21	TP10789	221.88
		TP37819	176.69	Bfruct_SNP7_III	222.37
		TP4214	177.17	TP62345	222.94
		TP26999	178.14	TP44704	222.94
		TP59125	178.14	AB141_III	226.62
		TP74772	178.14
		TP8417	178.14
		TP71926	178.14
		TP61340	178.14
		TP1300	178.14
		TP28666	178.14
